# Supplementary material for: Interaction of Garcinia cambogia (Gaertn.) Desr. and Drugs as a Possible Mechanism of Liver Injury: The Case of Montelukast
Source: Antioxidants (Basel). 2023 Sep 16;12(9):1771. doi: 10.3390/antiox12091771 (PMC10525400; doi:10.3390/antiox12091771)
Supplement: Supplementary file 1 [file antioxidants-12-01771-s001.zip]

Archive with 1 entries (1 files):
- antioxidants-2579396-supplementary.pdf
